# Supplementary material for: Identification of Chromosome Segment Substitution Lines of Gossypium barbadense Introgressed in G. hirsutum and Quantitative Trait Locus Mapping for Fiber Quality and Yield Traits
Source: PLoS One. 2016 Sep 7;11(9):e0159101. doi: 10.1371/journal.pone.0159101 (PMC5014324; doi:10.1371/journal.pone.0159101)
Supplement: S1 Table — (XLSX) [file pone.0159101.s001.xlsx]

## Sheet: Sheet1
S1 Table Statistical analysis of Hai1 introgression segments in the parental lines
	Parents	Recovery rate (%)	B			H			Total (cM)
			number	length（cM）	substitute rate (%)	number	length （cM）	substitute rate (%)
	MBI9804	97.6	11	114	2.3	1	2.3	0.1	4830.2
	MBI9855	97.5	6	66.5	1.4	6	52.6	1.1	4830.2
	MBI9752	94.1	13	220.5	4.6	7	62.6	1.3	4830.2
	MBI9134	95.1	12	191.3	4	6	43	0.9	4830.2
	Note: B: homozygous segments; H: heterozygous segments
