# Supplementary material for: Identification of Chromosome Segment Substitution Lines of Gossypium barbadense Introgressed in G. hirsutum and Quantitative Trait Locus Mapping for Fiber Quality and Yield Traits
Source: PLoS One. 2016 Sep 7;11(9):e0159101. doi: 10.1371/journal.pone.0159101 (PMC5014324; doi:10.1371/journal.pone.0159101)
Supplement: S2 Table — (XLSX) [file pone.0159101.s002.xlsx]

## Sheet: Sheet1
S2 Table Statistical analysis of Hai1 introgressed segment length in the three generations
	Generation		CRI 36		Hai1
			length (cM)	recovery rate (%）	B		H		substitute total length（cM）	substitute
					length（cM）	substitute rate（%）	length（cM）	substitute rate（%）		rate（%）
	F1	Min	4376.2	99.9	/	/	4.8	0.1	4.8	0.1
		Max	4748.1	91.7	150	3.2	241.5	5.1	391.5	8.3
		Mean	4590.5	96.1	71.8	1.6	103.3	2.3	175.1	3.9
	F2	Min	4472.8	99.8	9.7	0.2	/	/	9.7	0.2
		Max	4791.6	90.8	231.8	4.8	212.5	4.4	444.3	9.2
		Mean	4654.7	96.3	103.5	2.2	68.5	1.5	172	3.7
	F2:3	Min	4521.1	99.7	9.7	0.2	4.8	0.1	14.5	0.3
		Max	4777.1	91.3	207.7	4.3	212.5	4.4	420.2	8.7
		Mean	4644.4	96	110	2.4	72.8	1.6	182.8	4
	Note: B: homozygous segments; H: heterozygous segments
