# Supplementary material for: Identification of Chromosome Segment Substitution Lines of Gossypium barbadense Introgressed in G. hirsutum and Quantitative Trait Locus Mapping for Fiber Quality and Yield Traits
Source: PLoS One. 2016 Sep 7;11(9):e0159101. doi: 10.1371/journal.pone.0159101 (PMC5014324; doi:10.1371/journal.pone.0159101)
Supplement: S3 Table — (XLSX) [file pone.0159101.s003.xlsx]

## Sheet: Sheet1
S3 Table Statistical analysis of Hai1 substitution segments in the three generations
	Generation	substitute segments	Max	Min	Mean	Segments=0（plant number）	Segments=1	Segments=2	Segments=3（ plant number）	Segments≥4 （ plant number）
							（ plant number）	（ plant number）
	F1	H	20	1	9.3	0	1	3	7	857
		B	11	0	5.2	4	15	58	86	705
		total	27	1	14.5	0	1	0	0	867
	F2	H	17	0	6.5	3	17	34	73	712
		B	14	1	7.1	0	7	28	23	781
		total	24	3	13.6	0	0	0	1	838
	F2：3	H	17	1	6.7	0	5	7	16	209
		B	13	1	7.4	0	1	8	3	225
		total	24	3	14.1	0	0	0	1	236
	Note: H: heterozygous segments; B: homozygous segments
