# Supplementary material for: Identification of Chromosome Segment Substitution Lines of Gossypium barbadense Introgressed in G. hirsutum and Quantitative Trait Locus Mapping for Fiber Quality and Yield Traits
Source: PLoS One. 2016 Sep 7;11(9):e0159101. doi: 10.1371/journal.pone.0159101 (PMC5014324; doi:10.1371/journal.pone.0159101)
Supplement: S4 Table — (XLSX) [file pone.0159101.s004.xlsx]

## Sheet: Sheet1
S4 Table QTLs related to fiber quality and yield traits detected in the three generations
	Trait	QTL	Position	Generation	Chr.	Nearest Marker	LOD	PVE%	Additive
	FL	qFL-2-7	54.78	F1	2	HAU1980b	4.51	6.67	0.5877
			54.78	F2	2	HAU1980b	3.54	1.93	0.7746
		qFL-5-1	141.28	F2:3	5	NAU2957	2.53	4.91	-0.3116
		qFL-14-5	40.73	F1	14	NAU3648	4.96	7.83	0.635
			40.73	F2	14	NAU3648	3.91	5.81	0.3895
		qFL-14-6	46.54	F1	14	NAU5421	3.86	6.11	0.5701
			46.54	F2	14	NAU5421	6.82	3.68	0.3523
		qFL-14-7	50.61	F1	14	HAU1980a	4.48	6.63	0.5878
			50.61	F2	14	HAU1980a	7.42	3.99	0.4537
		qFL-20-3	12.33	F2:3	20	CGR5565a	2.78	5.37	0.2742
		qFL-20-9	68.34	F2	20	NAU5013	5.06	2.74	0.2618
		qFL-20-17	175.52	F2:3	20	NAU3665	2.81	19.68	0.535
	FS	qFS-2-7	54.78	F1	2	HAU1980b	3.88	5.77	0.512
			54.78	F2	2	HAU1980b	3.81	2.07	1.8361
		qFS-8-4	23.49	F2	8	NAU1209	3.34	5	1.0845
		qFS-10-14	157.72	F2	10	PGML00696b	3.38	1.84	0.3375
		qFS-11-8	86.66	F1	11	CGR6697b	2.53	5.69	-0.4711
		qFS-14-5	40.73	F1	14	NAU3648	3.48	5.53	0.4999
			40.73	F2	14	NAU3648	4.38	6.49	0.9308
		qFS-14-6	46.54	F1	14	NAU5421	3.22	5.06	0.4857
			46.54	F2	14	NAU5421	11.4	6.06	1.0325
		qFS-14-7	50.61	F1	14	HAU1980a	3.89	5.78	0.5142
			50.61	F2	14	HAU1980a	9.8	5.24	0.9931
		qFS-20-3	12.33	F2:3	20	CGR5565a	2.44	4.73	0.3629
		qFS-20-9	68.34	F2	20	NAU5013	5.55	3	0.5828
		qFS-20-15	152.59	F2	20	NAU3813b	4	2.17	0.3861
	FM	qFM-3-12	105.29	F2	3	HAU1022	7.18	10.46	-0.1789
			105.29	F2:3	3	HAU1022	4.67	8.86	-0.1252
		qFM-17-7	47.26	F2	17	NAU2909	22.65	11.69	-0.3175
			47.26	F2:3	17	NAU2909	2.79	5.12	-0.1008
		qFM-17-8	56.36	F2	17	NAU2325	12.8	6.78	-0.1379
			56.36	F2:3	17	NAU2325	4.04	7.67	-0.1182
		qFM-20-11	96.25	F2	20	Gh119	3.59	1.95	0.0682
	FU	qFU-17-5	23.34	F2	17	HAU2014	7.11	3.83	-0.4297
		qFU-20-9	68.34	F1	20	NAU5013	2.31	3.56	0.2957
			68.34	F2	20	NAU5013	4.61	2.49	0.259
	BW	qBW-11-27	252.99	F2	11	DPL0209	6.5	9.5	1.2397
		qBW-12-13	119.69	F1	12	HAU0989	2.44	6.02	0.1798
	LP	qLP-3-12	105.29	F1	3	HAU1022	5.28	8.01	-0.0101
			105.29	F2	3	HAU1022	17.94	9.39	-0.0061
			105.29	F2:3	3	HAU1022	5.26	9.91	-0.0091
		qLP-11-11	103.87	F1	11	NAU3409	2.7	4.04	0.007
		qLP-12-13	119.69	F2	12	HAU0989	9.43	5.05	-0.0108
			119.69	F2:3	12	HAU0989	3.49	10.77	-0.0096
		qLP-13-5	27.46	F1	13	PGML03773	3.27	5	-0.0069
		qLP-17-5	23.34	F1	17	HAU2014	2.45	4.01	-0.0076
		qLP-17-7	47.26	F1	17	NAU2909	4.25	7.1	-0.0093
			47.26	F2	17	NAU2909	26.38	13.5	-0.0245
			47.26	F2:3	17	NAU2909	2.95	5.28	-0.007
		qLP-17-8	56.36	F1	17	NAU2325	2.37	4.4	-0.0066
			56.36	F2	17	NAU2325	15.77	8.3	-0.0113
			56.36	F2:3	17	NAU2325	6.19	11.57	-0.0099
		qLP-20-9	68.34	F2	20	NAU5013	11.5	6.12	-0.0128
		qLP-20-11	96.25	F2	20	Gh119	3.38	1.84	-0.004
